# Supplementary material for: Fuling-Guizhi Herb Pair in Coronary Heart Disease: Integrating Network Pharmacology and In Vivo Pharmacological Evaluation
Source: Evid Based Complement Alternat Med. 2020 May 17;2020:1489036. doi: 10.1155/2020/1489036 (PMC7251461; doi:10.1155/2020/1489036)
Supplement: Supplementary Materials — Supplementary Table S1: the detailed information of ingredients in FL and GZ. Supplementary Table S2: the detailed target information of compounds in FGHP. Supplementary Table S3: targets related to CHD. Supplementary Table S4: overlapping targets between FGHP and CHD. Supplementary Table S5: GO and pathway enrichment analysis by DAVID. [file 1489036.f1.zip]

Archive with 5 entries (5 files):
- 1489036.f1/Supplementary Table S1 The detailed information of ingredients in FL and GZ.docx
- 1489036.f1/Supplementary Table S2. The detailed target information of compounds in FGHP .docx
- 1489036.f1/Supplementary Table S3. Targets related to CHD .docx
- 1489036.f1/Supplementary Table S4. Overlapping targets between FGHP and CHD.docx
- 1489036.f1/Supplementary Table S5. GO and Pathway Enrichment Analysis by DAVID database .docx
